# Supplementary material for: Concentration, Health Risk, and Hydrological Forcing of Heavy Metals in Surface Water Following Water-Sediment Regulation of the Xiaolangdi Dam in the Yellow River
Source: Int J Environ Res Public Health. 2022 May 7;19(9):5713. doi: 10.3390/ijerph19095713 (PMC9099827; doi:10.3390/ijerph19095713)
Supplement: Supplementary file 1 [file ijerph-19-05713-s001.zip]

Archive with 1 entries (1 files):
- ijerph-1688517-supplementary.pdf
